# Supplementary material for: Plant Essential Oils as Biopesticides: Applications, Mechanisms, Innovations, and Constraints
Source: Plants (Basel). 2023 Aug 10;12(16):2916. doi: 10.3390/plants12162916 (PMC10458566; doi:10.3390/plants12162916)
Supplement: Supplementary file 1 [file plants-12-02916-s001.zip]

Archive with 1 entries (1 files):
- plants-2539255-supplementary.pdf
